# Supplementary material for: Systematic review on relapse-prevention strategies following successful electroconvulsive therapy for major depressive disorder
Source: BJPsych Open. 2026 Jan 14;12(1):e37. doi: 10.1192/bjo.2025.10946 (PMC12835720; doi:10.1192/bjo.2025.10946)
Supplement: Rovers et al. supplementary material 3 — Rovers et al. supplementary material [file S2056472425109460sup003.xlsx]

## Sheet: MMAT checklist
				SCREENING QUESTIONS		1. QUALITATIVE STUDIES					2. RANDOMIZED CONTROLLED TRIALS					3. NON-RANDOMIZED STUDIES					4. QUANTITATIVE DESCRIPTIVE STUDIES					5. MIXED METHODS STUDIES					COMMENTS
RefID	First author	Year	Citation	S1. Are there clear research questions?	S2. Do the collected data allow to address the research questions?	1.1. Is the qualitative approach appropriate to answer the research question?	1.2. Are the qualitative data collection methods adequate to address the research question?	1.3. Are the findings adequately derived from the data?	1.4. Is the interpretation of results sufficiently substantiated by data?	1.5. Is there coherence between qualitative data sources, collection, analysis and interpretation?	2.1. Is randomization appropriately performed?	2.2. Are the groups comparable at baseline?	2.3. Are there complete outcome data?	2.4. Are outcome assessors blinded to the intervention provided?	2.5 Did the participants adhere to the assigned intervention?	3.1. Are the participants representative of the target population?	3.2. Are measurements appropriate regarding both the outcome and intervention (or exposure)?	3.3. Are there complete outcome data?	3.4. Are the confounders accounted for in the design and analysis?	3.5. During the study period, is the intervention administered (or exposure occurred) as intended?	4.1. Is the sampling strategy relevant to address the research question?	4.2. Is the sample representative of the target population?	4.3. Are the measurements appropriate?	4.4. Is the risk of nonresponse bias low?	4.5. Is the statistical analysis appropriate to answer the research question?	5.1. Is there an adequate rationale for using a mixed methods design to address the research question?	5.2. Are the different components of the study effectively integrated to answer the research question?	5.3. Are the outputs of the integration of qualitative and quantitative components adequately interpreted?	5.4. Are divergences and inconsistencies between quantitative and qualitative results adequately addressed?	5.5. Do the different components of the study adhere to the quality criteria of each tradition of the methods involved?		FINAL ASSESMENT
1	Jelovac	2021		Yes	Yes											Yes	Yes	Yes	Can't tell	Can't tell												***
2	Yildiz	2009		Yes	Yes						Can't tell	No	No	Yes	Yes																	**
3	Nordenskjöld	2013		Yes	Yes						Yes	No	Yes	No	No																	**
4	Navarro	2008		Yes	Yes						Yes	Yes	No	Yes	Yes																	****
5	Sackeim	2001		Yes	Yes						Yes	Yes	Yes	Yes	Yes																	*****
6	Kellner	2006		Yes	Yes						Yes	Yes	Yes	No	Yes																	****
7	Shapira	1995		Yes	Yes											Yes	Yes	Yes	No	Yes												****
8	Kellner	2016		Yes	Yes						Yes	Yes	Yes	Yes	Yes																	*****
9	Martiny	2015		Yes	Yes						Yes	No	No	Yes	No																	**
10	Carstens	2021		Yes	Yes											Yes	Yes	No	No	No												**
11	Martínez-Amorós	2021		Yes	Yes						Yes	Yes	Yes	Yes	Yes																	*****
12	Nordenskjöld	2011		Yes	Yes											Yes	No	Yes	Yes	Yes												*****
13	Brakemeier	2014		Yes	Yes						Yes	Yes	Yes	Can't tell	Yes																	****
14	Lin	2020		Yes	Yes						Yes	Yes	Yes	Can't tell	Yes																	****
15	Brus	2019		Yes	Yes											Yes	Yes	Yes	Yes	Can't tell												****
16	Itagaki	2017		Yes	Yes											Yes	Yes	Yes	Yes	Can't tell												****
17	Martinez-Amarós	2012		Yes	Yes											Yes	Yes	Yes	Yes	Yes												*****
18	Nakajima	2009		Yes	Yes											Yes	Yes	Yes	Can't tell	Yes												****
19	Gupta	2008		Yes	Yes											Can't tell	Yes	Yes	No	Yes												***
20	van den Broek	2006		Yes	Yes						Yes	Yes	No	Yes	Yes																	****
21	Grunhaus	2001		Yes	Yes						Can't tell	Yes	Yes	Yes	Yes																	****
22	Sackeim	1989		Yes	Yes											Yes	Yes	Yes	Yes	Yes												*****
23	Tew	2007		Yes	Yes											Yes	Yes	No	No	Yes												***
24	Coppen	1981		Yes	Yes						Can't tell	Yes	Yes	Yes	Yes																	****
25	Perry	1979		Yes	Yes											Yes	No	Yes	No	Yes												***
26	Pluijms	2021		Yes	Yes											Yes	Yes	Can't tell	Can't tell	Yes												***
27	Pluijms	2023		Yes	Yes											Yes	Yes	Yes	Yes	Yes												*****
28	Al-Wandi	2024		Yes	Yes											Yes	No	Yes	No	Can't tell												**
