# Supplementary material for: Systematic review on relapse-prevention strategies following successful electroconvulsive therapy for major depressive disorder
Source: BJPsych Open. 2026 Jan 14;12(1):e37. doi: 10.1192/bjo.2025.10946 (PMC12835720; doi:10.1192/bjo.2025.10946)
Supplement: Rovers et al. supplementary material 4 — Rovers et al. supplementary material [file S2056472425109460sup004.xlsx]

## Sheet: Blad1
Basic information													Domain 1. Randomization process										Domain 2. Deviations from intended interventions																		Domain 3. Mising outcome data
Time	Unique ID	Assessor	Study ID	Reference	Experimental	Comparator	Outcome	Results	Aim	Effect of adhering to intervention?	Weight	Sources	1.1	1.2	Note for 1.1&1.2	1.3	Note for 1.3	1.0 Algorithm result	1.0 Assessor's Judgement	1.0 General note	1.0 Optional Question	1.0 Note for optional question	2.1	2.2	Note for 2.1&2.2	2.3	Note for 2.3	2.4	Note for 2.4	2.5	Note for 2.5	2.6	Note for 2.6	2.7	Note for 2.7	2.0 Algorithm result	2.0 Assessor's Judgement	2.0 General Notes	2.0 Optional Question	2.0 Note for optional question	3.1	Note for 3.1	3.2	Note for 3.2	3.3	Note for 3.3&3.4	3.4	Note for 3.4 (not use)	3.0 Algorithm result
2025-08-05 16.58	25		Coppen (1981)	Coppen (1981)	Lithium	Placebo	Relapse	HRS	assignment to intervention (the 'intention-to-treat' effect)	NA	1	Journal article(s)	PY	PY		PN		Low	Low	_x000D_			N	N		NA		NA		NA		N		PN		Some concerns	Some concerns				Y		NA		NA		NA		Low
2025-08-05 08.39	22		Grunhaus (2001)	Grunhaus (2001)	Fluoxetine+melatonin	Fluoxetine + placebo	Relapse	HRSD	assignment to intervention (the 'intention-to-treat' effect)	NA	1	Journal article(s)	NI	NI		PN		Some concerns	Some concerns				N	PN		NA		NA		NA		Y		NA		Low	Low				Y		NA		NA		NA		Low
2025-03-18 16.08	5		Sackeim (2001)	Sackeim (2001)	nortriptyline; nortriptyline + lithium	Placebo	Relapse	HRSD	assignment to intervention (the 'intention-to-treat' effect)	NA	1		Y	Y		N		Low	Low				N	N		NA		NA		NA		Y		NA		Low	Low				Y		NA		NA		NA		Low
2025-08-05 09.33	21		van den Broek (2006)	van den Broek	Imipramine	Placebo	Relapse	CGII	assignment to intervention (the 'intention-to-treat' effect)	NA	1		Y	Y		PN		Low	Low				PN	N		NA		NA		NA		Y		NA		Low	Low				Y		NA		NA		NA		Low
2025-03-18 16.10	2		Yildiz (2010)		C-pharm early;C-pharm late	Placebo			assignment to intervention (the 'intention-to-treat' effect)	NA	1	Journal article(s)	NI	NI		N		Some concerns	Some concerns				N	N		NA		NA		NA		Y		NA		Low	Low				PY		NA		NA		NA		Low
2025-08-05 16.59	9		Martiny (2015)		escitalopram	nortriptyline	relapse HAMD17 16>		assignment to intervention (the 'intention-to-treat' effect)	NA	1		Y	Y		Y		Some concerns	Some concerns				N	PN		NA		NA		NA		Y		NA		Low	Low				Y		NA		NA		NA		Low
2025-08-05 09.13	4		Navarro (2008)		ECT+Nortriptyline	Nortriptyline	Time to relapse		assignment to intervention (the 'intention-to-treat' effect)	NA	1		Y	Y		N		Low	Low				Y	Y		N		NA		NA		PY		NA		Low	Low				PY		NA		NA		NA		Low
2025-03-18 15.59	3		Nordenskjold (2013)		ECT + pharmacotherapy	Pharmacotherapy	Relapse		assignment to intervention (the 'intention-to-treat' effect)	NA	1		Y	Y		PN		Low	Low				Y	Y		PY		Y		N		PY		NA		High	Some concerns				Y		NA		NA		NA		Low
2025-08-05 09.16	8		Kellner (2016)		ECT+pharmacotherapy	Pharmacotherapy	Relapse		assignment to intervention (the 'intention-to-treat' effect)	NA	1		Y	Y		PN		Low	Low				Y	Y		N		NA		NA		Y		NA		Low	Low				PY		NA		NA		NA		Low
2025-03-18 15.59	15		Lin (2020)		Agomelatine (early)	Agomelatine (late)	(time to)relapse		assignment to intervention (the 'intention-to-treat' effect)	NA	1		Y	Y		N		Low	Low				N	N		NA		NA		NA		PY		NA		Low	Low				Y		NA		NA		NA		Low
2025-08-05 09.31	12		Martinez-Amaros (2021)		ECT+pharmacotherapy	pharmacotherapy	Relapse		assignment to intervention (the 'intention-to-treat' effect)	NA	1		PY	PY		N		Low	Low				Y	Y		PN		NA		NA		PY		NA		Low	Low				Y		NA		NA		NA		Low
2025-08-05 09.35	6		Kellner (2006)		ECT	Pharmacotherapy	Time to Relapse		assignment to intervention (the 'intention-to-treat' effect)	NA	1		Y	PY		N		Low	Low				Y	Y		N		NA		NA		PY		NA		Low	Low				Y		NA		NA		NA		Low
2025-08-05 09.39	14		Brakemeier (2014)		CBT or ECT + pharmacotherapy	Pharmacotherapy	Relapse		assignment to intervention (the 'intention-to-treat' effect)	NA	1		Y	PY		N		Low	Low				Y	Y		N		NA		NA		PY		NA		Low	Low				N		PN		PY		PY		High
[truncated: 35 more columns]
