# Supplementary material for: Systematic review on relapse-prevention strategies following successful electroconvulsive therapy for major depressive disorder
Source: BJPsych Open. 2026 Jan 14;12(1):e37. doi: 10.1192/bjo.2025.10946 (PMC12835720; doi:10.1192/bjo.2025.10946)
Supplement: Rovers et al. supplementary material 5 — Rovers et al. supplementary material [file S2056472425109460sup005.xlsx]

## Sheet: Blad1
Study	Design	N	Population	Mean Age	Female (%)	Electrodeplacement acute treatment	Measure	Follow-up period (weeks)	Definition of relapse	Intervention	Comparison	Intervention - Relapse (%) / Time to Relapse (weeks/months)	Comparison- Relapse (%) / Time to Relapse (weeks/months)	Other outcomes	Effect	MMAT-score	Risk of Bias
Pharmacotherapy
Coppen (1981)	RCT	38	MDD recovery	55.1	0.64	NR	HRS	52	Increase in morbidity severe enough to warrant admision to ward or day-hospital	Lithium (0.8-1.2)	Placebo	NR	NR	Placebo 7.9 [2.4] weeks in depression; Lithium 1.7 [0,8] weeks in depression	S	4/5	Some concerns
Grunhaus (2001)	RCT	35	MDD responders	60.4	0.63	UL, switch to BL	HRSD-17	52	Return of five or more DSM-IV symptoms of MDD and HRSD >/= 16	Fluoxetine + melatonine	Fluoxetine + placebo	0.25	0.33		NS	4/5	Some concerns
Sackeim (2001)	RCT	84	MDD remitters	57.4	0.67	UL, switch to BL	HDRS	24	Mean HDRS score ≥ 16 over 2 consecutive visits	Nortriptyline OR nortriptyline + lithium	Placebo	60% (nortriptyline) 39% (nortriptyline + lithium)	0.84	Nortriptyline-lithium combination therapy had a marked advantage in time to relapse, superior to both placebo and nortrityline alone		5/5	Low risk of bias
van den Broek (2006)	RCT	27	MDD responders	51.4	0.77	UL; switch to BL	HAM-D 17; CGI-I	24	At least “moderately worse” on CGI-I vs baseline	Imipramine	Placebo	0.18	0.8	Cox regression: 85.6% risk reduction vs placebo (p=0.007); ↑ HAM-D = ↑ relapse risk	S	4/5	Low risk of bias
Yildiz (2010)	RCT	32	MDD responders	44.2	0.63	BL	MADRS	18	MADRS ≥ 16 at 2 consecutive visits	Sertraline early OR sertraline late	Placebo	14,3% / 14 weeks (sertraline early); 31,3% / 12,3 weeks (sertraline late)	66,7% / 6,33 weeks	Significant longer time to relapse in sertraline early group than placebo group, non-significant longer time to relapse in sertraline later than placebo group.		2/5	Some concerns
Martiny (2015)	RCT	47	MDD remitters	55.3	0.59	NR	HAM-D 17	25	HAM-D17 =/> 16 for 14 days	Escitalopram 10mg; 20mg;30mg	Nortriptyline 100mg	45% (10mg); 36% (20mg); 50% (30mg)	0.14	No significant differences	NS	2/5	High risk of bias
Sackeim (1989)	Prospective non-randomized cohort	37	MDD responders	NR	NR	UL; BL	HAM-D	52	Meeting criteria for MDD (Research diagnostic criteria) and >/= 50% increase in HAM-D score and a minimum score of 14 for at least 1 week	Adequate pharmacotherapy	None	NR	N/A	Adequacy of post-ECT pharmacotherapy was not related to relapse (P>0,5). This indicates that administration of adequate TCA continuation therapy did not result in reduced rates of relapse if patients failed an adequate TCA trial prior to ECT.	S	5/5	N/A
Shapira (1996)	Prospective non-randomized cohort	19	MDD responders	NR	NR	BL	HAM-D	26	HAM-D score >/= 18, 50% greater then beginning of the follow-up period of sufficient clinical severity to warrant additional antidepressant medication or hospitalization	Lithium	None	0.26	N/A			4/5	N/A
Tew (2007)	Prospective non-randomized cohort	126	MDD responders	57.4	0.72	NR	HRSD	26	HRSD-24 >/= 16 or increase > 10 points	Protocol treatment (nortriptyline of nortriptyiline + lithium)	Usual Care	60% (nortriptyline) 39% (nortriptyline + lithium)	0.51	No significant differences	NS	3/5	N/A
Pluijms (2021)	Prospective non-randomized cohort	31	MDD remitters	61.2	0.53	BL	HRSD; CGI	52	CGI score of at least much worse compared to baseline or HRSD score >/= 16 or decided by study psychiatrist by clinical judgement and meeting DSM-IV-TR criteria for MDD >/= 2 weeks.	Nortriptyline during and after ECT	Placebo during ECT, Nortriptyline after	47,1% / 34,2 weeks	35,7% / 40,2 weeks	No significant differences	NS	3/5	N/A
Jelovac (2021)	Prospective non-randomized cohort	47	MDD remitters	NR	NR	BL	HDRS-24	52	>/= 10 point increase in HDRS-24 score compared to end-of-treatment score and HDRS-24 of >/=16 for 2 consecutive weeks or hospital readmission, a further ECT course or deliberate sel-harm or suicide	Lithium	None	NR	NR	Lithium was associated with lower likelihood of relapse in unipolar depression HR = 0.21, 95% CI [0.05–0.84], p = 0.027 with lower lithium blood levels (M = 0.50, SD = 0.24) than in bipolar depression (M = 0.77, SD = 0.15).	S	3/5	N/A
Pluijms (2023)	Prospective non-randomized cohort	34	MDD remitters	63	0.56	BL	HDRS-17	96	Depressive symptoms defined by treating psychiatrist, general practioner cross-validated in interview with patient	Notriptyline	None	50% ; 18 weeks	N/A	At 2 year follow-up 50% (n=17) relapsed, of whom 64,7% did so within the first 6 months, another 23.5% during second half of the firs year follow-up and 11,8% (n=2) during the second year follow-up. Psychotic features, higher severity of depression and no medication resistance were associated with a more favourable outcome.	N/A	5/5	N/A
Perry (1979)	Retrospective non-randomized cohort	54	MDD	50.35	0.57	NR	None	26	Based on clinical interviews; reshospitalizations and/or suicide attempts	TCA	Lithium	0.21	0.2	Relapse rate of TCA group is not significantly different from lithium group	NS	3/5	N/A
Nakajima (2009)	Retrospective non-randomized cohort	28	MDD remitters	55.5	0.74	NR	None	52	Readmission within 52 weeks	Medication switch after ECT	No medication switch after ECT	0	0.43	The readmission rate in patients whose antidepressants were switchted after ECT is statistically lower then in those patients who continued the same antidepressants after ECT		4/5	N/A
Itagaki (2017)	Retrospective non-randomized cohort	61	MDD responders	64.9	0.62	BL	CGI-I	52	CGI-I scale score >/= 6 for at least 1 week or psychiatric re-hospitalization	Medication	None	0.489	N/A	Valproate maintenance pharmacotherapy was associated with a lower risk of relapse compared to patient without valproate treatment (HR: 0.091; P=0.022). Lithium treatement tended to lower the risk of relapse (hazard ratio: 0.378; P=0.060).		4/5	N/A
Brus (2019)	Retrospective non-randomized cohort	7350	MDD	NR	0.61	UL>BL	None	73	Death by suicide or hospital readmission	Lithium	No Lithium	0% (suicide); 57% readmission	0,83% (suicide); 57% readmission	Patients treated with lithium were less likely to die by suicide (p=0.014) or be readmitted to hospital (HR 0.84)	S	4/5	N/A
Nordenskjöld (2011)	Retrospective non-randomized cohort	487	MDD	55	0.57	NR	None	81	Death by suicide or hospital readmission	Lithium; antipsychotics, benzodiazepines, C-ECT	None	0.34	N/A	HR 0,51 Lithium; HR 1,99 antipsychotics in non-psychotic MDD; HR 0,76 in psychotic MDD, HR 1,43 benzodiazepines; HR 0,83 C-ECT	N/A	4/5	N/A
Combination
Navarro (2008)	RCT	33	MDD remitters	70.5	0.64	BL	HDRS-17	104	Relapse HDRS-17 ≥ 16 and fullfilling DSM-IV criteria for major depression at two consecutive visits withing 6 months after remission; recurrence same criteria after 6 months remission	Notriptyline + C-ECT	Nortriptyline	6,25% / 23 months	47% / 16 months	Nortriptyline group showd significant higer relapse rate and shorter time to relapse than the nrotriptyline C-ECT group (HR 8,12 at 12 months)	S	4/5	Low risk of bias
Nordenskjöld (2013)	RCT	56	MDD responders	57	0.5	UL	MADRS	52	MADRS >/=20 or psychiatric inpatient treatment or (suspected) suicide	Pharmacotherapy + C-ECT	Pharmacotherapy	0.32	0.61		S	2/5	Some concerns
Kellner (2016)	RCT	120	MDD remitters	70.6	0.62	UL	HAM-D	24	2 consecutive HAM-D score >/= 21, psychiatric hospitalization, suicide attempts	ECT+venlafaxine+lithium	Venlafaxine+lithium	13,10% / 7,5 weeks	20,3% / 6 weeks		S	5/5	Low risk of bias
Lin (2020)	RCT	47	MDD remitters	NR	NR	BL	HAM-D	12	HAM-D =/> 14 or reshospitalization	Agomelatine early	Agomelatine late	50% / 9,4 weeks	39,1% /9,2 weeks		NS	4/5	Low risk of bias
Martinez-Amaros (2021)	RCT	37	MDD remitters	68	0.67	BL	HDRS-21	60	A score of 15-17 on the HDRS-21 at two consecutive ratings OR a score of 18 or higher at one rating	Pharmacotherapy + C-ECT	Pharmacotherapy	47,1% / 13,6 weeks	61,1% / 11,6 weeks		NS	5/5	Low risk of bias
Martinez-Amaros (2012)	Prospective non-randomized cohort	127	MDD remitters	64.6	0.63	BL	HDRS-21	104	Reappearance of depressive symptoms fullfilling the criteria for MDD within 6 months. Recurrence: new depressive symptoms after 6 months	Pharmacotherapy + C/M-ECT	Pharmacotherapy	59,1 % / 61 weeks	48,2% / 75 weeks		NR	5/5	N/A
Neuromodulation
Kellner (2006)	RCT	184	MDD remitters	57.3	0.68	BL	HDRS-24	26	HDRS-24 total score >/= 16 at 2 consecutive visits with a minimum increase of 10 points from baseline	C-ECT	Nortriptyline + lithium	37,1% / 9,1 weeks	31,6% / 6.7 weeks		NS	4/5	Some concerns
Gupta (2008)	Retrospective non-randomized cohort	38	MDD responders	70.6	0.89	BL; UL	None	208	Admission rate and bed occupancy	M-ECT	No M-ECT	NR	NR	M-ECT: Admission rate 0,0 (0,0-0,25); bed occupancy 0,5 (0,0-2,8) vs. No M-ECT Admission rate 0,5 (0,0-1,3) p=0,03; bed occupancy 8,7 (3,9-21,5)	S	3/5	N/A
Al-Wandi (2024)	Retrospective non-randomized cohort	1873	MDD	62	0.579	NR	None	104	Readmission, suicide attempt or suicide	M-ECT	No M-ECT	0.354	0.418	HR 0,79 and 0,8	NS	2/5	N/A
Psychotherapy
Brakemeier (2014)	RCT	60	MDD responders	61.3	0.748	UL, switch to BL	HDRS-24	52	Hospitalization for symptomatic worsening and/or HRSD-24 increase of >/= 18 points at one measurement time point or >/= 10 points increase from baseline	Group-CBT + medication	C-ECT+medication; Medication	0.3	44%; 44%		S	4/5	High risk of bias
Carstens (2021)	Prospective non-randomized cohort	8	MDD responders	52.5	0.63	UL	MADRS	24	NR	Group-CBT	None	NR	NR	Mean MADRS scores of responders decreased from 29,13 (SD8,98) pre-ECT to 11,37 (SD5,39) after ECT/start CBT, to 8,88 (SD8,44) after group CBT end and 6,38 (SD8,92) at 6m after group CBT.	N/A	2/5	N/A
Legend
NR	Not reported
UL	Unilateral electrodeplacement, most right-unilateral
BL	Bilateral electrodeplacemt
HRS	Hamilton Rating Scale
HDRS	Hamilton Depression Rating Scale
HAM-D	Hamilton Depression Rating Scale
MADRS	Montgomery Åsberg Depression Rating Scale
CGI-I	Clinical Global Impression-Improvement,
C-ECT	Continuation ECT
M-ECT	Maintenance ECT
S	Statistcally significant
NS	Statistically non-significant
